# Supplementary material for: Malignant subclone drives metastasis of genetically and phenotypically heterogenous cell clusters through fibrotic niche generation
Source: Nat Commun. 2021 Feb 8;12:863. doi: 10.1038/s41467-021-21160-0 (PMC7870854; doi:10.1038/s41467-021-21160-0)
Supplement: Supplementary file 4 — Source Data [file 41467_2021_21160_MOESM4_ESM.xlsx]

## Sheet: Figure 1b
	Figure 1b
	AKTP/AKTP
	day 3
	Mouse 1						Mouse 2						Mouse 3
		Venus only	Venus/tdTomato mix	tdTomato only				Venus only	Venus/tdTomato mix	tdTomato only				Venus only	Venus/tdTomato mix	tdTomato only
	No. of tumor clusters	12	21	5			No. of tumor clusters	2	15	0			No. of tumor clusters	0	16	1
		%Venus	%tdTomato					%G	%R					%G	%R
	G1	100	0				G1	100	0				T94_2.18	55.958	44.042
	G2	100	0				G2	100	0				T94_2.9.1	55.3118	44.6882
	G3	100	0				T94_1.14.2	45.3864	54.6136				T94_2.19	53.878	46.122
	G4	100	0				T94_1.18.4	44.7157	55.2843				T94_2.17	50.7618	49.2382
	G5	100	0				T94_1.19	44.3889	55.6111				T94_2.21.1	47.4527	52.5473
	G6	100	0				T94_1.16.2	43.8938	56.1062				T94_2.10.1	47.0166	52.9834
	G7	100	0				T94_1.16.1	41.4932	58.5068				T94_2.22	44.1978	55.8022
	G8	100	0				T94_1.21	41.2383	58.7617				T94_2.21.2	37.6604	62.3396
	G9	100	0				T94_1.20	41.1788	58.8212				T94_2.8.1	36.5826	63.4174
	G10	100	0				T94_1.23	38.5222	61.4778				T94_2.13	30.1526	69.8474
	G11	100	0				T94_1.17	38.2301	61.7699				T94_2.9.2	29.7824	70.2176
	G12	100	0				T94_1.22	36.9777	63.0223				T94_2.12.1	25.0342	74.9658
	1.2.1	95.0972	4.90284				T94_1.13	33.8502	66.1498				T94_2.14	23.2998	76.7002
	1.21.3	81.2284	18.7716				T94_1.14.1	33.0865	66.9135				T94_2.15	19.6976	80.3024
	1.4.1.3	71.4219	28.5781				T94_1.18.3	32.3636	67.6364				T94_2.8.2	16.2585	83.7415
	1.14.1t	69.0343	30.9657				T94_1.18.1	30.6362	69.3638				T94_2.8.3	16.1234	83.8766
	1.18.1	68.1887	31.8113				T94_1.3	20.0191	79.9809				T94_2_R1	0	100
	1.9.1	65.9085	34.0915
	1.9.2	63.5254	36.4746
	1.11.2	58.7935	41.2065
	1.15.1.1	57.7624	42.2376
	1.14.1a	57.7544	42.2456
	1.12.1.1	56.6396	43.3604
	1.2	53.1712	46.8288
	1.10.1	47.3523	52.6477
	1.11.3	42.7304	57.2696
	1.10.2	42.5851	57.4149
	1.21.1	41.9992	58.0008
	1.19	39.8511	60.1489
	1.11.1	37.163	62.837
	1.21.2	35.4225	64.5775
	1.4.1.2	24.9511	75.0489
	1.4.1.1	20.2102	79.7898
	R1	0	100
	R2	0	100
	R3	0	100
	R4	0	100
	R5	0	100

## Sheet: Figure 1c
	Figure 1c
		Number of tumor foci
		Venus only				Venus/tdTomato mix				tdTomato only
		mouse1	mouse2	mouse3	total	mouse1	mouse2	mouse3	total	mouse1	mouse2	mouse3	total
	day3	12	2	0	14	21	15	16	52	5	0	1	6
	day7	6	9	5	20	32	36	18	86	14	26	13	53
	day14	5	14	20	39	29	33	33	95	17	40	32	89
	day28	19	14	21	54	53	24	69	146	19	18	47	84
	Average of tumor number
		Venus only	Venus/tdTomato mix	tdTomato only	total
	day3	4.66667	17.3333	2	24
	day7	6.66667	28.6667	17.6667	53
	day14	13	31.6667	29.6667	74.3333
	day28	18	48.6667	28	94.6667
	Ratio of tumor foci (%)
		Venus only	Venus/tdTomato mix	tdTomato only	total
	day3	19.4444	72.2222	8.33333	100
	day7	12.5786	54.0881	33.3333	100
	day14	17.4888	42.6009	39.9103	100
	day28	19.0141	51.4085	29.5775	100

## Sheet: Figure 2c
	Figure 2c
		number of metastasis foci
		only venus cells					only tdTomato cells					Venus+TdTomato mix
	injected cell combination	mouse1	mouse2	mouse3	Average	SD	mouse1	mouse2	mouse3	Average	SD	mouse1	mouse2	mouse3	Average	SD
	AKTP+A	64	48	25	45.6667	19.6044	0	0	0	0	0	0	0	0	0	0
	AKTP+AK	60	77	35	57.3333	21.1266	0	0	0	0	0	0	0	0	0	0
	AKTP+AP	18	44	39	33.6667	13.7961	0	1	0	0.333333	0.57735	2	6	6	4.66667	2.3094
	AKTP+AT	56	40	43	46.3333	8.5049	0	0	0	0	0	12	10	25	15.6667	8.14453
	Table Analyzed (AKTP+AP)			Table Analyzed (AKTP+AT)
	AKTP+AP_Mix			AKTP+AT_Mix
	vs.			vs.
	AKTP+AP_Venus			AKTP+AT_Venus
	Unpaired t test			Unpaired t test
	P value	0.0229		P value	0.0107
	P value summary	*		P value summary	*
	Significantly different? (P < 0.05)	Yes		Significantly different? (P < 0.05)	Yes
	One- or two-tailed P value?	Two-tailed		One- or two-tailed P value?	Two-tailed
	t, df	t=3.591 df=4		t, df	t=4.511 df=4

## Sheet: Figure 2e
	Figure 2e
	AT/AKTP
	4weeks
	Mouse 1						Mouse 2						Mouse 3
		AKTP only	AKTP/AT mix	AT only				AKTP only	AKTP/AT mix	AT only				AKTP only	AKTP/AT mix	AT only
	Number of tumor foci	56	12	0			Number of tumor foci	40	10	0			Number of tumor foci	43	25	0
		%Venus	%tdTomato					%Venus	%tdTomato					%Venus	%tdTomato
	G1	100	0				G1	100	0				G1	100	0
	G2	100	0				G2	100	0				G2	100	0
	G3	100	0				G3	100	0				G3	100	0
	G4	100	0				G4	100	0				G4	100	0
	G5	100	0				G5	100	0				G5	100	0
	G6	100	0				G6	100	0				G6	100	0
	G7	100	0				G7	100	0				G7	100	0
	G8	100	0				G8	100	0				G8	100	0
	G9	100	0				G9	100	0				G9	100	0
	G10	100	0				G10	100	0				G10	100	0
	G11	100	0				G11	100	0				G11	100	0
	G12	100	0				G12	100	0				G12	100	0
	G13	100	0				G13	100	0				G13	100	0
	G14	100	0				G14	100	0				G14	100	0
	G15	100	0				G15	100	0				G15	100	0
	G16	100	0				G16	100	0				G16	100	0
	G17	100	0				G17	100	0				G17	100	0
	G18	100	0				G18	100	0				G18	100	0
	G19	100	0				G19	100	0				G19	100	0
	G20	100	0				G20	100	0				G20	100	0
	G21	100	0				G21	100	0				G21	100	0
	G22	100	0				G22	100	0				G22	100	0
	G23	100	0				G23	100	0				G23	100	0
	G24	100	0				G24	100	0				G24	100	0
	G25	100	0				G25	100	0				G25	100	0
	G26	100	0				G26	100	0				G26	100	0
	G27	100	0				G27	100	0				G27	100	0
	G28	100	0				G28	100	0				G28	100	0
	G29	100	0				G29	100	0				G29	100	0
	G30	100	0				G30	100	0				G30	100	0
	G31	100	0				G31	100	0				G31	100	0
	G32	100	0				G32	100	0				G32	100	0
	G33	100	0				G33	100	0				G33	100	0
	G34	100	0				G34	100	0				G34	100	0
	G35	100	0				G35	100	0				G35	100	0
	G36	100	0				G36	100	0				G36	100	0
	G37	100	0				G37	100	0				G37	100	0
	G38	100	0				G38	100	0				G38	100	0
	G39	100	0				G39	100	0				G39	100	0
	G40	100	0				G40	100	0				G40	100	0
	G41	100	0				1.9	97.7607	2.23927				G41	100	0
	G42	100	0				1.6.1	96.6154	3.38462				G42	100	0
	G43	100	0				1.8.2	89.6989	10.3011				G43	100	0
	G44	100	0				1.7.1	88.9389	11.0611				2.5.2.3	97.4556	2.54439
	G45	100	0				1.8.1	88.5126	11.4874				2.2.6	96.4928	3.50718
	G46	100	0				1.4.1	77.737	22.263				2.8.2	94.6215	5.37849
	G47	100	0				1.5.1	41.9398	58.0602				2.7.2	94.4074	5.59259
	G48	100	0				1.4.2	38.1829	61.8171				2.5.1.3	89.8935	10.1065
	G49	100	0				1.7.2	20.8908	79.1092				2.6.2	87.326	12.674
	G50	100	0				1.2	10.189	89.811				2.3.1	86.6682	13.3318
	G51	100	0										2.2.1	83.7326	16.2674
	G52	100	0										2.2.2	83.7284	16.2716
	G53	100	0										2.9.1	83.0804	16.9196
	G54	100	0										2.2.7	80.7297	19.2703
	G55	100	0										2.5.2.1	78.6993	21.3007
	G56	100	0										2.9.2	75.1184	24.8816
	T_2.4.2b	98.5601	1.43994										2.2.5	74.9499	25.0501
	T_2.6	97.7616	2.2384										2.6.1	73.886	26.114
	T_2.3.1a	97.4883	2.51168										2.5.1.2	73.0305	26.9695
	T_2.3.2	93.8612	6.13882										2.2.4	69.6109	30.3891
	T_2.4.1b	92.7786	7.22144										2.4	64.4504	35.5496
	T_2.3.1b	90.7818	9.21821										2.2.3	62.1065	37.8935
	T_2.4.1c	88.1931	11.8069										2.7.1	58.3071	41.6929
	T_2.4.2a	83.4844	16.5156										2.5.2.2	50.8509	49.1491
	T_2.7	82.3124	17.6876										2.8.1	40.6458	59.3542
	T_2.4.2c	78.9884	21.0116										2.3.2	34.0435	65.9565
	T_2.3.3	63.2206	36.7794										2.9.3	26.2535	73.7465
	T_2.4.1a	56.8675	43.1325										2.5.1.1	23.0751	76.9249
	AP/AKTP
	4weeks
	mouse 1						mouse 2						mouse 3
		AKTP only	AKTP/AP mix	AP only				AKTP only	AKTP/AP mix	AP only				AKTP only	AKTP/AP mix	AP only
	Number of tumor foci	18	2	0			Number of tumor foci	44	6	1			Number of tumor foci	39	7	0
		%G	%R					%G	%R					%G	%R
	G1	100	0				G1	100	0				G1	100	0
	G2	100	0				G2	100	0				G2	100	0
	G3	100	0				G3	100	0				G3	100	0
	G4	100	0				G4	100	0				G4	100	0
	G5	100	0				G5	100	0				G5	100	0
	G6	100	0				G6	100	0				G6	100	0
	G7	100	0				G7	100	0				G7	100	0
	G8	100	0				G8	100	0				G8	100	0
	G9	100	0				G9	100	0				G9	100	0
	G10	100	0				G10	100	0				G10	100	0
	G11	100	0				G11	100	0				G11	100	0
	G12	100	0				G12	100	0				G12	100	0
	G13	100	0				G13	100	0				G13	100	0
	G14	100	0				G14	100	0				G14	100	0
	G15	100	0				G15	100	0				G15	100	0
	G16	100	0				G16	100	0				G16	100	0
	G17	100	0				G17	100	0				G17	100	0
	G18	100	0				G18	100	0				G18	100	0
	2.7.1	77.995	22.005				G19	100	0				G19	100	0
	2.5.1	32.3536	67.6464				G20	100	0				G20	100	0
							G21	100	0				G21	100	0
							G22	100	0				G22	100	0
							G23	100	0				G23	100	0
							G24	100	0				G24	100	0
							G25	100	0				G25	100	0
							G26	100	0				G26	100	0
							G27	100	0				G27	100	0
							G28	100	0				G28	100	0
							G29	100	0				G29	100	0
							G30	100	0				G30	100	0
							G31	100	0				G31	100	0
							G32	100	0				G32	100	0
							G33	100	0				G33	100	0
							G34	100	0				G34	100	0
							G35	100	0				G35	100	0
							G36	100	0				G36	100	0
							G37	100	0				G37	100	0
							G38	100	0				G38	100	0
							G39	100	0				G39	100	0
							G40	100	0				T35a_2.1	98.52	1.48001
							G41	100	0				T35a_8.1	95.0478	4.95224
							G42	100	0				T35a_9.2	86.9012	13.0988
							G43	100	0				T35a_12.2	77.4987	22.5013
							G44	100	0				T35a_9.3	35.904	64.096
							4.7.1	99.098	0.901991				T35a_8.2	35.5398	64.4602
							4.4.2	92.616	7.38399				T35a_9.1	5.15488	94.8451
							4.4.3	81.5896	18.4104
							4.3.1	80.0958	19.9042
							4.5.1	71.2894	28.7106
							4.3.2	47.968	52.032
							R1	0	100

## Sheet: Figure 3f
	Figure 3f
		AP non-DT cont					AP DT-treated							AT non-DT cont					AT DT-treated
		mouse1	mouse2	mouse3	Average	SD	mouse1	mouse2	mouse3	Average	SD			mouse1	mouse2	mouse3	Average	SD	mouse1	mouse2	mouse3	Average	SD
	<0.5	42.8571	31.8182	57.1429	43.9394	12.697	14.2857	5.26316	0	6.51629	7.22483		<0.5	66.6667	90.9091	90.9091	82.8283	13.9964	100	100	80	93.3333	11.547
	0.5~1.0	10.7143	9.09091	14.2857	11.3636	2.65758	28.5714	10.5263	11.1111	16.7363	10.2537		0.5~1.0	33.3333	9.09091	9.09091	17.1717	13.9964	0	0	20	6.66667	11.547
	1.0~5.0	39.2857	45.4545	28.5714	37.7706	8.54293	14.2857	47.3684	33.3333	31.6625	16.6045		1.0~5.0	0	0	0	0	0	0	0	0	0	0
	5.0~20.0	7.14286	9.09091	0	5.41126	4.78644	28.5714	26.3158	55.5556	36.8143	16.2696		5.0~20.0	0	0	0	0	0	0	0	0	0	0
	20.0<	0	4.54545	0	1.51515	2.62432	14.2857	10.5263	0	8.27068	7.40516		20.0<	0	0	0	0	0	0	0	0	0	0
	total	100	100	100			100	100	100				total	100	100	100			100	100	100
	Table Analyzed (AP (<0.5))			Table Analyzed (AP (0.5<1.0))			Table Analyzed (AP (1.0<5.0))			Table Analyzed (AP (5.0<20.0))			Table Analyzed (AP (20.0<))			Table Analyzed (AT (<0.5))			Table Analyzed (AT (0.5<1.0))
	AP DT-treated			AP DT-treated			AP DT-treated			AP DT-treated			AP DT-treated			AT DT-treated			AT DT-treated
	vs.			vs.			vs.			vs.			vs.			vs.			vs.
	AP cont			AP cont			AP cont			AP cont			AP cont			AT cont			AT cont
	Unpaired t test			Unpaired t test			Unpaired t test			Unpaired t test			Unpaired t test			Unpaired t test			Unpaired t test
	P value	0.0114		P value	0.4293		P value	0.6013		P value	0.0327		P value	0.2106		P value	0.3727		P value	0.3727
	P value summary	*		P value summary	ns		P value summary	ns		P value summary	*		P value summary	ns		P value summary	ns		P value summary	ns
	Significantly different (P < 0.05)?	Yes		Significantly different (P < 0.05)?	No		Significantly different (P < 0.05)?	No		Significantly different (P < 0.05)?	Yes		Significantly different (P < 0.05)?	No		Significantly different (P < 0.05)?	No		Significantly different (P < 0.05)?	No
	One- or two-tailed P value?	Two-tailed		One- or two-tailed P value?	Two-tailed		One- or two-tailed P value?	Two-tailed		One- or two-tailed P value?	Two-tailed		One- or two-tailed P value?	Two-tailed		One- or two-tailed P value?	Two-tailed		One- or two-tailed P value?	Two-tailed
	t, df	t=4.437, df=4		t, df	t=0.8785, df=4		t, df	t=0.5666, df=4		t, df	t=3.207, df=4		t, df	t=1.489, df=4		t, df	t=1.003, df=4		t, df	t=1.003, df=4

## Sheet: Figure 4e
	Figure 4e
		AP										AT							AKTP
	Field No.	1	2	3	4	5	6	7	8	Average	SD	1	2	3	4	5	Average	SD	1	2	3	4	5	6	Average	SD
	Ki67 posi	13	9	9	20	15	5	1	10			5	6	15	21	12			42	28	20	15	32	34
	Total	77	69	68	89	73	27	13	90			78	86	93	129	75			106	53	45	29	109	73
	Ki67 index (%)	16.8831	13.0435	13.2353	22.4719	20.548	18.5185	7.69231	11.1111	15.438	5.02094	6.41026	6.97674	16.129	16.2791	16	12.359	5.17671	39.6226	52.8302	44.4444	51.7241	29.3578	46.5753	44.0924	8.69446
	Table Analyzed (AP)					Table Analyzed (AT)
	AKTP					AKTP
	vs.					vs.
	AP					AT
	Unpaired t test		using Excel			Unpaired t test		using Excel
	P value	<0.0001	1.66694e-05			P value	<0.0001	5.43859e-05
	P value summary	****				P value summary	****
	Significantly different (P < 0.05)?	Yes				Significantly different (P < 0.05)?	Yes
	One- or two-tailed P value?	Two-tailed				One- or two-tailed P value?	Two-tailed
	t, df	t=7.806, df=12				t, df	t=7.138, df=9

## Sheet: Figure 4g
	Figure 4g
		2 weeks														7 weeks
		AP							AKTP							AP							AKTP
	Field No.	1	2	3	4	5	Average	SD	1	2	3	4	5	Average	SD	1	2	3	4	5	Average	SD	1	2	3	4	5	Average	SD
	Ki67 posi	10	18	8	11	3			44	45	38	96	184			68	63	70	127	40			141	78	239	142	125
	Total	103	113	124	102	37			125	79	71	202	290			175	157	297	240	179			252	187	869	321	228
	Ki67 index (%)	9.70874	15.9292	6.45161	10.7843	8.10811	10.1964	3.59975	35.2	56.962	53.5211	47.5248	63.4483	51.3312	10.7008	38.8571	40.1274	23.569	52.9167	22.3464	35.5633	12.761	55.9524	41.7112	27.5029	44.2368	54.8246	44.8456	11.5532
	Table Analyzed (2W)				Table Analyzed (7W)				Table Analyzed (AP)
	AKTP-2W				AKTP-7W				AP-7W
	vs.				vs.				vs.
	AP-2W				AP-7W				AP-2W
	Unpaired t test		Using Excel		Unpaired t test				Unpaired t test
	P value	<0.0001	3.82947e-05		P value	0.2624			P value	0.0027
	P value summary	****			P value summary	ns			P value summary	**
	Significantly different (P < 0.05)?	Yes			Significantly different (P < 0.05)?	No			Significantly different (P < 0.05)?	Yes
	One- or two-tailed P value?	Two-tailed			One- or two-tailed P value?	Two-tailed			One- or two-tailed P value?	Two-tailed
	t, df	t=8.147, df=8			t, df	t=1.206, df=8			t, df	t=4.278, df=8

## Sheet: Figure 5f
	Figure 5f
		transplanted	AP	AKTP-DTR / DT / AP
		tumor foci	AP	AKTP	AP	AKTP+AP
		Mouse 1	1	1	57	0
		Mouse 2	0	5	38	5
		Mouse 3	0	4	28	1
		Mouse 4	0
		Average	0.25	3.33333	41	2
		SD	0.5	2.08167	14.7309	2.64575
		Table Analyzed			Table Analyzed				Table Analyzed
		AKTP-DTR-AP AP			AKTP-DTR-AP AP				AKTP-DTR-AP AP
		vs.			vs.				vs.
		AP			AKTP-DTR-AP AKTP				AKTP-DTR-AP+AKTP
		Unpaired t test			Unpaired t test				Unpaired t test
		P value	0.0023		P value	0.0118			P value	0.0107
		P value summary	**		P value summary	*			P value summary	*
		Significantly different (P < 0.05)?	Yes		Significantly different (P < 0.05)?	Yes			Significantly different (P < 0.05)?	Yes
		One- or two-tailed P value?	Two-tailed		One- or two-tailed P value?	Two-tailed			One- or two-tailed P value?	Two-tailed
		t, df	t=5.722, df=5		t, df	t=4.385, df=4			t, df	t=4.513, df=4

## Sheet: Figure 6b
	Figure 6b							Figure 6b
	Relative mRNA level of Tgfb1									Relative mRNA level of Mki67
		Control medium	AK-CM	AP-CM	AKTP-CM						Control medium	AK-CM	AP-CM	AKTP-CM
	exp 1	0.65	0.85	1.13	2.46					exp 1	1.38	1	1.95	3.22
	exp 2	0.45	0.36	1.47	2.58					exp 2	0.41	0.51	1.98	2.78
	exp 3	0.84	1	1.95	4.07					exp 3	0.69	0.95	1.39	2.04
	exp 4	1.27	1	2.15	6.73					exp 4	0.64	0.85	1.67	2.26
	exp 5	1.34	1	1.01	2.7					Average	0.78	0.8275	1.7475	2.575
	Average	0.91	0.842	1.542	3.708					SD	0.418171	0.220662	0.276209	0.530252
	SD	0.386846	0.277164	0.498518	1.81035
	Table Analyzed (Tgfb1)									Table Analyzed (Mki67)
	AKTP-CM									AKTP-CM
	vs.									vs.
	Control medium									Control medium
	Unpaired t test									Unpaired t test
	P value	0.0096								P value	0.0018
	P value summary	**								P value summary	**
	Significantly different? (P < 0.05)	Yes								Significantly different? (P < 0.05)	Yes
	One- or two-tailed P value?	Two-tailed								One- or two-tailed P value?	Two-tailed
	Welch-corrected t, df	t=3.380 df=8								t, df	t=5.316 df=6
	Table Analyzed (Tgfb1)									Table Analyzed (Mki67)
	AKTP-CM									AKTP-CM
	vs.									vs.
	AK-CM									AK-CM
	Unpaired t test									Unpaired t test
	P value	0.0081								P value	0.0009
	P value summary	**								P value summary	***
	Significantly different? (P < 0.05)	Yes								Significantly different? (P < 0.05)	Yes
	One- or two-tailed P value?	Two-tailed								One- or two-tailed P value?	Two-tailed
	Welch-corrected t, df	t=3.499 df=8								t, df	t=6.085 df=6
	Table Analyzed (Tgfb1)									Table Analyzed (Mki67)
	AKTP-CM									Column D
	vs.									vs.
	AP-CM									Column C
	Unpaired t test									Unpaired t test
	P value	0.0326								P value	0.0325
	P value summary	*								P value summary	*
	Significantly different? (P < 0.05)	Yes								Significantly different? (P < 0.05)	Yes
	One- or two-tailed P value?	Two-tailed								One- or two-tailed P value?	Two-tailed
	Welch-corrected t, df	t=2.579 df=8								t, df	t=2.768 df=6

## Sheet: Figure 6d
	Figure 6d
		1W	No Tam (n=4)						Tam (n=4)
							Average	SD					Average	SD
		total area	331.793	316.312	339.467	278.403			333.479	285.42	307.818	249.153
		tumor area	1.737	8.033	44.564	11.192			12.945	9.77	5.18	7.828
		(%)	0.523519	2.53958	13.1276	4.02007	5.0527	5.57076	3.8818	3.42303	1.68281	3.14184	3.03237	0.949989
		2W	No Tam (n=3)					Tam (n=3)
						Average	SD				Average	SD
		total area	324.469	306.637	375.625			382.861	254.825	363.4
		tumor area	14.479	17.178	76.256			3.136	6.827	1.685
		(%)	4.46237	5.60206	20.3011	10.1218	8.83389	0.819096	2.67909	0.463676	1.32062	1.18982
		3W	No Tam (n=10)												Tam (n=8)
													Average	SD									Average	SD
		total area	1108936	800043	593231	788837	1128975	240.768	266.667	243.632	338.938	182.434						196.231
		tumor area	418315	326614	0	133606	361117	44.478	2.493	145.068	20.475	22.092			0	0	0	1.591	0	0	0	0
		(%)	37.7222	40.8246	0	16.9371	31.9863	18.4734	0.934874	59.5439	6.04093	12.1096	22.4573	19.5137	0	0	0	0.810779	0	0	0	0	0.101347	0.286654
															no tumor	no tumor	no tumor		no tumor	no tumor	no tumor	no tumor
		Table Analyzed (1W)			Table Analyzed (2W)			Table Analyzed (3W)
		Tgfbr2 KO-1W			Tgfbr2 KO-2W			Tgfbr2 KO-3W
		vs.			vs.			vs.
		No Tam-1W			No Tam-2W			No Tam-3W
		Unpaired t test			Unpaired t test			Unpaired t test
		P value	0.5015		P value	0.1624		P value	0.0053
		P value summary	ns		P value summary	ns		P value summary	**
		Significantly different (P < 0.05)?	No		Significantly different (P < 0.05)?	No		Significantly different (P < 0.05)?	Yes
		One- or two-tailed P value?	Two-tailed		One- or two-tailed P value?	Two-tailed		One- or two-tailed P value?	Two-tailed
		t, df	t=0.7150, df=6		t, df	t=1.710, df=4		t, df	t=3.220, df=16

[truncated: 8 more sheets: Figure 7b, Figure 7d, Figure 7e, Figure 7g, Sup. Fig.2b, Sup. Fig.4b, Sup. Fig.5, Sup.Fig.8]
